# Supplementary material for: The RSL3 Induction of KLK Lung Adenocarcinoma Cell Ferroptosis by Inhibition of USP11 Activity and the NRF2-GSH Axis
Source: Cancers (Basel). 2022 Oct 25;14(21):5233. doi: 10.3390/cancers14215233 (PMC9658295; doi:10.3390/cancers14215233)
Supplement: Supplementary file 1 [file cancers-14-05233-s001.zip]

Archive with 1 entries (1 files):
- cancers-1967467-SI.pdf
